# Supplementary material for: ITPR1 Mutation Contributes to Hemifacial Microsomia Spectrum
Source: Front Genet. 2021 Mar 4;12:616329. doi: 10.3389/fgene.2021.616329 (PMC7971309; doi:10.3389/fgene.2021.616329)
Supplement: Supplementary file 2 [file Data_Sheet_1.xlsx]

## Sheet: Sheet1
		5dpf
	Animal ID	control-MO	E4I4-MO	ATG-MO
RFI of Bone mass	NO1	79.7	16.89	12.38
X106	NO2	66.85	17.84	18.27
	NO3	75.13	17.65	22.43
	NO4	72.25	22.72	21.34
	NO5	71.83	12.11	18.76
	NO6	67.99	11.98	11.77
	NO7	62.08	14.28	9.06
	NO8	62.88	4.26	13.05
	NO9	58.12	14.27	12.88
	NO10	53.37	12.41	10.55
	Mean	67.02	14.44	15.05
	Std. Deviation	8.063	4.896	4.724
	Std. Error	2.55	1.548	1.494
