# Supplementary material for: ITPR1 Mutation Contributes to Hemifacial Microsomia Spectrum
Source: Front Genet. 2021 Mar 4;12:616329. doi: 10.3389/fgene.2021.616329 (PMC7971309; doi:10.3389/fgene.2021.616329)
Supplement: Supplementary file 3 [file Data_Sheet_2.xlsx]

## Sheet: Sheet1
		5dpf
	Animal ID	control-MO	E4I4-MO	ATG-MO
Inhibit Rate (IR) %	NO1	-18.92	74.8	81.53
	NO2	0.25	73.37	72.74
	NO3	-12.1	73.66	66.53
	NO4	-7.8	66.09	68.16
	NO5	-7.18	81.93	72
	NO6	-1.45	82.13	82.44
	NO7	7.37	78.69	86.49
	NO8	6.18	93.65	80.53
	NO9	13.28	78.71	80.79
	NO10	20.37	81.49	84.26
	Mean	0	78.45	77.55
	Std. Deviation	12.03	7.31	7.052
	Std. Error	3.805	2.312	2.23
